# Supplementary material for: Genome-Wide Characterization of the SnRK Gene Family in Taxus and Homologous Validation of TaSnRK1.2 as a Central Regulator in Stress-Responsive Transcriptional Networks
Source: Plants (Basel). 2025 Aug 4;14(15):2410. doi: 10.3390/plants14152410 (PMC12349213; doi:10.3390/plants14152410)
Supplement: Supplementary file 1 [file plants-14-02410-s001.zip]

Archive with 8 entries (7 files):
- plants-3713812-supplementary/
- plants-3713812-supplementary/Supplementary Figure S1. Protein sequences of AtSnRKs, AtCDPKs (CPKs), AtCRKs, AtPPCKs, and AtPEPRKs .txt
- plants-3713812-supplementary/Supplementary Figure S2. Protein sequences of SnRKs from multiple species .txt
- plants-3713812-supplementary/Supplementary Figure S3.Phylogenetic reconstruction of candidate Taxus SnRKs, Arabidopsis kinases (SnRKs, CDPKsCPKs, CRKs, PPCKs, PEPRKs), and orthologous SnRKs from diverse species (2).pdf
- plants-3713812-supplementary/Supplementary Figure S4.The protein ID and sequences of the final identified TaSnRKs.txt
- plants-3713812-supplementary/Supplementary Figure S5. The 2000 bp sequence upstream of the start codon (ATG) was cloned and used to construct a dual-luciferase reporter system plasmid.txt
- plants-3713812-supplementary/Supplementary Table S1. Protein sequences of SnRKs from multiple species to construct phylogenetic tree.xlsx
- plants-3713812-supplementary/Supplementary Table S2. Primers for qPCR.pdf
