# Supplementary material for: Genome-Wide Characterization of the SnRK Gene Family in Taxus and Homologous Validation of TaSnRK1.2 as a Central Regulator in Stress-Responsive Transcriptional Networks
Source: Plants (Basel). 2025 Aug 4;14(15):2410. doi: 10.3390/plants14152410 (PMC12349213; doi:10.3390/plants14152410)
Supplement: Supplementary file 1 [file plants-14-02410-s001.zip › plants-3713812-supplementary/Supplementary Figure S2. Protein sequences of SnRKs from multiple species .txt]

>ScSnRK1
MSSNNNTNTAPANANSSHHHHHHHHHHHHHGHGGSNSTLNNPKSSLADGAHIGNYQIVKTLGEGSFGKVKLAYHTTTGQKVALKIINKKVLKSDMQGRIEREISYLRLLRHPHIIKLYDVIKSKDEIIMVIEYAGNELFDYIVQRDKMSEQEARRFFQQIISAVEYCHRHKIVHRDLKPENLLLDEHLNVKIADFGLSNIMTDGNFLKTSCGSPNYAAPEVISGKLYAGPEVDVWSCGVILYVMLCRRLPFDDESIPVLFKNISNGVYTLPKFLSPGAAGLIKRMLIVNPLNRISIHEIMQDDWFKVDLPEYLLPPDLKPHPEEEN

>SpSnRK1
MQPQEVDLMENSTMRNGARVLPPEAISKRHIGPYIIRETLGEGSFGKVKLATHYKTQQKVALKFISRQLLKKDMHMRVEREISYLKLLRHPHIIKLYDVITTPTDIVMVIEYAGGELFDYIVEKKRMTEDEGRRFFQQIICAIEYCHRHKIVHRDLKPENLLLDDNLNVKIADFGLSNIMTDGNFLKTSCGSPNYAAPEVINGKLYAGPEVDVWSCGIVLYVMLVGRLPFDDEFIPNLFKKVNSCVYVMPDFLSPGAQSLIRRMIVADPMQRITIQEIRRDPWFNVNLPDYLRPMEEVQGSYADSR

>RnSnRK1
MRRLSSWRKMATAEKQKHDGRVKIGHYILGDTLGVGTFGKVKVGKHELTGHKVAVKILNRQKIRSLDVVGKIRREIQNLKLFRHPHIIKLYQVISTPSDIFMVMEYVSGGELFDYICKNGRLDEKESRRLFQQILSGVDYCHRHMVVHRDLKPENVLLDAHMNAKIADFGLSNMMSDGEFLRTSCGSPNYAAPEVISGRLYAGPEVDIWSSGVILYALLCGTLPFDDDHVPTLFKKICDGIFYTPQYLNPSVISLLKHMLQVDPMKRATIKDIREHEWFKQDLPKYLFPEDPSYSSTMIDDEALKEV

>HsSnRK1
MRRLSSWRKMATAEKQKHDGRVKIGHYILGDTLGVGTFGKVKVGKHELTGHKVAVKILNRQKIRSLDVVGKIRREIQNLKLFRHPHIIKLYQVISTPSDIFMVMEYVSGGELFDYICKNGRLDEKESRRLFQQILSGVDYCHRHMVVHRDLKPENVLLDAHMNAKIADFGLSNMMSDGEFLRTSCGSPNYAAPEVISGRLYAGPEVDIWSSGVILYALLCGTLPFDDDHVPTLFKKICDGIFYTPQYLNPSVISLLKHMLQVDPMKRATIKDIREHEWFKQDLPKYLFPEDPSYSSTMIDDEALKEV

>OsSnRK1
MEGNARGGGHSEALKNYNLGRTLGIGSFGKVKIAEHKLTGHRVAIKILNRRQMRNMEMEEKAKREIKILRLFIHPHIIRLYEVIYTPTDIYVVMEYCKFGELFDYIVEKGRLQEDEARRIFQQIISGVEYCHRNMVVHRDLKPENLLLDSKYNVKLADFGLSNVMHDGHFLKTSCGSPNYAAPEVISGKLYAGPEVDVWSCGVILYALLCGTLPFDDENIPNLFKKIKGGIYTLPSHLSALARDLIPRMLVVDPMKRITIREIREHQWFQIRLPRYLAVP

>ZmSnRK1
MEGAGRDANPLGGYRIGKTLGIGSFGKVKIAEHILTGHKVAIKILNRRKIRSMEMEEKVKREIKILRLFMHPHIIRLYEVIDTPADIYVVMEYVKSGELFDYIVEKGRLHEEEARRFFQQIISGVEYCHRNMVAHRDLKPENLLLDSKCNIKIADFGLSNVMRDGHFLKTSCGSPNYAAPEVISGKLYAGPEVDVWSCGVILYALLCGTLPFDDENIPNLFKKIKGGIYTLPSHLSPSARDLIPRMLVVDPMKRITIREIREHMWFKIQLPRYLAVP

>SlSnRK1
MDGTAVQGTSSVDSFLRNYKLGKTLGIGSFGKVKIAEHTLTGHKVAVKILNRRKIRNMDMEEKVRREIKILRLFMHPHIIRLYEVIETPSDIYVVMEYVKSGELFDYIVEKGRLQEDEARNFFQQIISGVEYCHRNMVVHRDLKPENLLLDSKWNVKIADFGLSNIMRDGHFLKTSCGSPNYAAPEVISGKLYAGPEVDVWSCGVILYALLCGTLPFDDENIPNLFKKIKGGIYTLPSHLSAGARDLIPRMLIVDPMKRMTIPEIRLHPWFQAHLPRYLAVP

>PtSnRK1
MDGSSYRGSSSVDMYLANYKLGKTLGIGSFGKVKIAEHALTGHKVAIKILNRRKIKNMDMEEKVRREIKILRLFMHPHIIRLYEVIETPTDIYVVMEYVKSGELFDYIVEKGRLQEDEARNFFQQIISGVEYCHRNMVVHRDLKPENLLLDSKWNVKIADFGLSNIMRDGHFLKTSCGSPNYAAPEVISGKLYAGPEVDVWSCGVILYALLCGTLPFDDENIPNLFKKIKGGIYTLPSHLSPGARDLIPRMLVVDPMKRMTIPEIRQHQWFQARLPRYLAVP


>ZmSnRK2
MEERYEALKELGAGNFGVARLVRDKRTKELVAVKYIERGKKIDENVQREIINHQSLRHPNIVRFKEVCLTPTHLAIVMEYAAGGELFEKICSAGRFSEDESRYFFQQLISGVSYCHSMEICHRDLKLENTLLDGSPTPRVKICDFGYSKSALLHSKPKSTVGTPAYIAPEVLSRKEYDGKVADVWSCGVTLYVMLVGSYPFEDPEDPRNFRKTISRILGVQYSIPDYVRVSSDCRRLLSQIFVADPSKRITIPEIKHHPWFLKNLPREISEREK

>OsSnRK2
MEERYEALKELGAGNFGVARLVRDKRSKELVAVKYIERGKKIDENVQREIINHRSLRHPNIIRFKEVCLTPTHLAIVMEYAAGGELFEQICTAGRFSEDEARYFFQQLISGVSYCHSLEICHRDLKLENTLLDGSPTPRVKICDFGYSKSALLHSKPKSTVGTPAYIAPEVLSREEYDGKVADVWSCGVTLYVMLVGSYPFEDPGDPRNFRKTISRILGVQYSIPDYVRVSSDCRRLLSQIFVADPSKRITIPEIKKHTWFLKNLPKEISEREK

>SlSnRK2
MERYEIQKDIGSGNFGVAKLVKDKWSGELFAVKYIERGKKIDEHVQREIMNHRSLRHPNIIRFKEVFLTPAHLAIVMEYASGGELFERICSAGRFSEDEARFFFQQLISGVSYCHSMQICHRDLKLENTLLDGSSTQCLKICDFGYSKSAALHSQPKSTVGTPAYIAPEVLSRKEYDGKIADVWSCGVTLYVMLVGAYPFEDPDDPRNFKKTITRILSVQYSIPYYVRVSKECNHLLSRIFVADPEKRITIEEIKKHPWFLKNLPKEFMKKG

>MdSnRK2
MERYEIVKDIGSGNFGVAKLVKDKWSGELFAIKFIERGQKIDEHVQREIMNHRSLKHPNIIRFKEVLLTPNDLAIVMEYAAGGELFERICNAGRFSEDEARYFFQQLISGVSYCHSMQICHRDLKLENTLLDGSSAPRLKICDFGYSKSSVLHSQPKSTVGTPAYIAPEVLSRKGYDGKIADVWSCGVTLYVMLVGAYPFEDPEDPRNFRKTLQRILSVHYSIPAYVRVSMECRHLLSRIFVANPEKRITIPEIKQHPWFLKNIPVEFMEEI

>PtSnRK2
MDRYEIMKNIGSGNFGVTKLVRDRCTKEFFAVKFFERGEKIDEHVQREIMNHRSLKHPNIVRFKEVLLTPTHLAIVMEYAAGGELFERICSAGKFSEDEARFFFQQLISGVSYCHSMQICHRDLKLENTLLDGNTVPRVKICDFGYSKSAVLHSQPKSAVGTPAYIAPEVLSKKEYDGKIADVWSCGVTLYVMLVGAYPFEDPDGPKNFRKTIGRILSVHYSIPDYVRVSIECKHLLTRIFVADPEKRITIPEIKNHPWFLKNLPIELMEG

>PsSnRK2
MERYELVKDIGSGNFGVARLARDKKTRELVAVKYIERGQKIDENVRREIINHRSLRHPNIVRFKEVLLTPTHLAILMEYAAGGELFERICQAGRFSEDEARFFFQQLISGVSYCHAMQICHRDLKLENTLLDGSPAPRLKICDFGYSKSSLLHSQPKSTVGTPAYIAPEVLSKKEYDGKIADVWSCGVTLYVMLVGAYPFEDPEDPKNFRKTIGRILSAQYSIPNYVYVSAECRHLLSRIFVANPDKRIMIPEIRNHPWFLKNLPRDLMEG

>SmSnRK2
MDDSGVEGEAAGATAAAGPDYPLLHDTERFELVRDIGSGNFAVARLVRDRVTQELFAVKYIERGDKIDEKVQREIINHRSMRHPNIVRFKEVMLTPTHLAIVMEYAAGGELFERICNATRFGEDEARFFFQQLISGVSYCHNMEVCHRDLKLENTLLDGSPAPRLKICDFGYSKSSVFDSQPKSTVGTPAYIAPEVLSTKNYDGKIADVWSCGVTLYVMLVGAYPFEDPEDPKNFRKTIGRILSVQYSIPQSVDISPEAHDLLSRIFVGNPNQRINIAGIKNHPWFLKNLPAELSDAGT

>PpSnRK2
MDQLDIPSMHDHDWYELVKDIGSGNFGVARLMRDKRTRELVAVKYIERGEKIDENVQREIINHRSLRHPNIVRFQEIMLTPTHLAIVMEYAAGGELFERICKAVRFSEDEARYFFQQLISGVSYCHSMQICHRDLKLENTLLDGSPAPRLKICDFGYSKSSLLHSQPKSTVGTPAYIAPEVLQKKEYDGKIADVWSCGVTLYVMLVGAYPFEDPYDPRNFRKTIGRILSVQYSVPDYVHISPECKHLLSRIFVSNPAKRINIQEIKNHEWFLKNLPTDLVDLAD

>PsSnRK3
MRSRKTVMNKVGKYEIGRTIGEGTFAKVKFAQNTETGESVAMKVLDKGAILRHKMVDQIKREICVMKLVRHPNIVHLHEVLASRTKIYIILEFVTGGELFDKIVHQQRLSENESRKYFQQLIDAVDYCHSKGVYHRDLKPENLLLDSQGNLKISDFGLSALPQQLREDGLLHTTCGTPNYVAPEVLSHKGYDGALADVWSCGVILYVLMAGFLPFDEDDLTSLYRKINEADFSCPTWFSPGAKSLISRILDPDPQTRIKVSGIREDDWFRKNYVPVRLYED

>PtSnRK3
MMKKVTRKVGKYEVGRTIGEGTFAKVKFAQNRETGESVAMKILSKSAILKHRMVDQIKREISIMKLVRHPYIVMLHEVLASRTKIYIILEFVTGGELFDKIVHQRRLEENESRRYFQQLIDAVAHCHCKGVYHRDLKPENLLLDAFGNLKVSDFGLSALPQKGVGLLHTTCGTPNYVAPEVLGHQGYDGAAADVWSCGVILFVLMAGYLPFEETDLPTLYRKINAAEYSCPFWFSPGAKALIDKILNPNPKTRIGIEGIKKHPWFQKNYEPVGHRED


>LeSnRK3
MKKVKRKLGKYEVGRTIGEGTFAKVKFARNTETGENVAIKVLAKSTILKHRMVEQIKREISIMKIVRHPCIVRLHEVLASQTKIYIVQEFVTGGELFDKIVHLGRLSEDEARRYFQELIDAIAHCHSKGVYHRDLKPENLLLDFQGNLKISDFGLSALPQQGVELLYTTCGTPNYVAPEVLGNRGYDGAAADVWSCGIILYVLMAGYLPFDETDLPTLYTKIKAAEFSCPFWFSPGATSLIQKIIDPNPQTRIKIDGIKRDPWFRKNYRAVKAKAD

>OsSnRK3
MGGEEGMAAGRKKRVGRYEVGRTIGQGTFAKVKFAVDADTGAAVAMKVLDKDTILNHRMLHQIKREISIMKIVRHPNIVRLNEVLAGKTKIYIILELITGGELFDKIARQGKLRENEARKYFQQLIDAINYCHSKGVYHRDLKPENLLLDSRGNLKVSDFGLSTLAQKGVGLLHTTCGTPNYVAPEVLSNNGYDGSAADVWSCGVILYVLMAGYLPFEEDDLPTLYDKITAGQFSCPYWFSPGATSLIHRILDPNPKTRITIEQIREDTWFKKTYVAIKRGED

>ZmSnRK3
MAGAGAGGWKKRVGRYEVGRTIGRGTFAKVKFAVDADTGAAFAIKVLDKETIFTHRMLHQIKREISIMKIVRHPNIVRLNEVLAGRTKIYIVLELVTGGELFDRIVRHGKLRENEARKYFQQLIDAIDYCHSKGVYHRDLKPQNLLLDSRGNLKLSDFGLSTLSQNGVGLVHTTCGTPNYVAPEVLSSNGYDGSAADIWSCGVILYVLMAGYLPFEENDLPHLYEKITAAQYSCPYWFSPGAKSLIQRILDPNPRTRITIEEIREDPWFKKNYVTIRCGED
