# Supplementary material for: Genome-Wide Characterization of the SnRK Gene Family in Taxus and Homologous Validation of TaSnRK1.2 as a Central Regulator in Stress-Responsive Transcriptional Networks
Source: Plants (Basel). 2025 Aug 4;14(15):2410. doi: 10.3390/plants14152410 (PMC12349213; doi:10.3390/plants14152410)
Supplement: Supplementary file 1 [file plants-14-02410-s001.zip › plants-3713812-supplementary/Supplementary Figure S4.The protein ID and sequences of the final identified TaSnRKs.txt]

>KAH9301533.1
MVVHRDLKPENLLLDSKCNVKIADFGLSNVMRDGHFLKTSCGSPNYAAPEVISGKLYAGP
EVDVWSCGVILYALLCGSLPFDDENIPNLFKKIKGGIYTLPSHLSSGARDLIPRMLVVDP
MKRMTIPEIRQHPWFQEKLPRYLAVPPPDTVQQAKK
>KAH9301341.1
MGGQGGMQGVDSTLLNYKIGRNLGCGTFGKVKMAEHILTKQKVAIKFLSLEKVRDMELEE
RVRREIKILGLFRHPHITRLYEVIETQTDILLVMEYVNCGELFDYIVQRDRLPEEEARRF
FQQIISGVEYCHRNSVVHRDLKPENLLLDSKHNIKIADFGLSNIMRDGHFLKTSCGSPNY
AAPEVISAKAYAGPEVDVWSCGVILYALLCASLPFDDPNLPNLFKKIKGGIYTLPSHLSE
GAKNLIAQILVVDPMKRITISKIQQHSWFPQHLPRYLAVPACVTFLQATKIDEDVLQKAI
NLGFERSDLIASLQNKNQNQGTVTYNLLLDKHLRLFEGYLGDEMHERLEIVSQTPSNQRT
QTPGYRLPGLIDQGDLAFHGTPEEMKWALGLQSTAHPQDIIREVLKVLQNLNVAWKQIGH
YTMKCRWFPRLSSQIELHLINSKALLSLPQNITQESLVSISKLGSAIHETQENVLKFEVQ
>KAH9301380.1
MDRVGGGAGMGLDMPIMHDNDRYELVKDIGSGNFGVARLMRDKQTKELVAVKYIERGEKIDENVRREIINHRSLRHPNIVRFREVILTPTHLAIVMEYASGGELFERICNAGRFSEDEAR
FFFQQLISGVSYCHSMQVCHRDLKLENTLLDGSPAPRLKICDFGYSKSSLLHSQPKSTVG
TPAYIAPEVLSKKEYDGKIADVWSCGVTLYVMLVGAYPFEDPEEPRNFKKTIQRILSVQY
SIPDYVHISPECQHLLSRIFVANPATRISIPDIRNHEWFLKNLPADLVDAADTSENQFDD
SDQQQQSVDEIMRIIVEARIPAPGVGGIGHYFGGSLDFDEMDLENDDADLDVDSSGEFVC
AM
>KAH9297706.1
IDENVRREIINHRMLRHPNIVRFKEVLLTPTHLAIVMEYAAGGELFERICTAGRFSEDEA
RFFFQQLISGVSYCHSKQVCHRDLKLENTLLDGSPAPRLKICDFGYSKCSLLQSRPKSTV
GTPAYIAPEVLSRKEYDGKLADVWSCGVTLYVMLVGAYPFEDQEDPKNFRKTIQRIMSVQ
YTIPDYVHVSTECKQLLARIFVANPTKRITIQEIKSHTWFRKNLPRELMEGAEANYQYDD
PSNPPQSIEELVKILEEAKTAPPQQKPADLFLWEEDDNEEDEFAPRNEQELEGEGSGEYD
ECYYDPSYEDPKHYEDPKNYDDSKHYDPK
>KAH9299458.1
MCLQYSRSVICVLPESGVMTSEYKENQSIILTGRAPLQEKMYEAGNPEAEGRENCSGIVG
RKEGQGKCKGFQGPRYDWKMRVKPYNATTKTPFIEHCMIKYPYKTNKESYIDENVGREMI
NHRSLRHPNIVRFKEVVLTPTHLAILMEYAAGGELFERICNAGRFSEDEARFFFQQLISG
VNYCHAMQVCHRDLKLENTLLDGSSPPRLKICDFGYSKSSLLHSQPKSTVGTPAYIAPEV
LSKRVYDGKIADVWSCGVTLYVMLVGAYPFEDPEDPRNFRKTIGRILSVQYSIPDYVYVT
AECRHLLSRIFVANPAKRITIPEIWNHPWLLKELPVELLEGAEAGYQYDDPSNPLQSEEE
IRKIFAEARSSAGEAKKSEEEALVGGLPDPEDMDVDGDVEDDVESSGDFVCAL
>KAH9325511.1
TLLQGDASPTTWDMYRPDQNEAYLLAGARRGWAFLFQLGLLFDLNGMLVVLPKRFIKQEL
HSGLYVVVKTASTLWFIEIDMINVQEVCHRDLKLENTLLDGSSVAPCLKICDFGYSKSSL
LHSQPKSTVGTPAYIAPEVFAKKEYDGKIADVWSCGVTLYVMLVGSYPFEDPDEPKDFGK
TIGRITRVQYCIPDSVQISSECRHLLSRIFVANPAMRITMTEIKNHEWFLKNLPADFLDA
GMSNPYDYADQSSQSTDDIMRIIAEAKIPAQGFGLGQYFVDDFDFDSDIENDSDLDIDSS
GELVCAM
>KAH9322041.1
MKSKKAVLHKIGKYEIGRTIGEGTFAKVKFAQNMETGESVAMKVLDKAAILRHKMVDQIK
REICVMKLVRHPNIVRLHEVLASRTKIYIILEFVTGGELFDKIVHQQRLSENESRRYFHQ
LIDAIDYCHSKGVYHRDLKPENLLLDSQGNLKISDFGLSALPQQQREDGLLHTTCGTPNY
VAPEVLSHKGYDGALADLWSCGVILYVLMAGSLPFDEDDLTTLYRKINEAEFSCPTWFSP
GAKSLISKILDPDPGTRIKVSGIREDDWFKKNYVPVRLYEDNDVNFDDVQAVFDDAEEKY
VSEHKETKELGPSIMNAFELITLSQGLDLSALFDTRQDHIKRQTRFISDKPAKVILSKLE
SAAESMGFTVRICNYKMRIEGLTLNKTGHLSVAVEVFEIAPSVFMVEARKAVGDTLEYHK
>KAH9322610.1
MKWVGQLARGTFAKVKFARNIEGGENVAMKVLEKGTILRNRMVDQIKREISIMKIVRHPN
IVRLHEVLASQTKIYIVLEFVTGGELFDKIVHQGRLSENESRRYFQQLIDAVDYCHSKGV
YHRDLKPENLLLDSEGNLKVSDFGLSALHQQEDRLLHTICGTPNYVAPEVLGHKGYDGAA
ADVWSCGVILYVLLAGYLPFDESDLASLYRKINVADFSFPIWFSADAQSLISKILDPDPK
MRIKIREIRDHGWFKKNYVQVQLYEDKDVNLDDVFAVFDDAE
>KAH9324048.1
MKALVRGSIRRASPFNLVITNIPTGMNIRNRIGKYELGRILGEGNFAKVKFAVNVETGQS
YAVKILDKEKVFQYKIVNHIKREICTLKLIKHPNVVRLYEVLASKKKIYIVLEFVTGGEL
FDKIACNGKLQENEARKYFQQLIDAVGYCHSRGIYHRDLKPENVLLDAKGNVKVSDFGLS
ALPQQFRADGLLHTTCGSPNYVAPEVIADRGYDGATADLWSCGVILFVLLTGWLPFDDRN
LAVLYQKIFKSDFKCPTWLSAGARNLIKRILDPNPKTRITIPEIIENEWFKQGYCPAKLV
EEDTSLDDVNAAFTNAEDHLLTEETGPGLMNAFQLIAMSVSLDLSGLFEEEDAAERKTRF
MSTYPAKDIIDKIEETVRGMGFDVQKKNGKLMLVKMDPKSSRNGHLSVAAEVLEVTPCLH
VVELQKSAGDTALYRELCRKLSGNLSSDDVRSSK
>KAH9318563.1
MSDHGEAVRTRVGKYEFGRVIGEGSFAKVRLARNMQTGQNLAIKVLNKERILKDKMVEQI
KREISTMRLVKHPNIVQLAEVMASKTKIYFVLEYVTGGELFNKIAQQRKLKEDDARKYFQ
QLINAVDYCHSRGVYHRDLKPENLLLDSKGNLKISDFGLSALSQQVKEDGLLHTTCGTPN
YVAPEVIVDKGYDGAKADLWSCGVILFVLMAGYLPFDEPNIMALYKKIYKADFTCPNWFS
AGARKLILRILEPNPKNRITIPEILENSWFKKGYAPAKFREEKDTNLDDIDALFCDSVEN
LVTEQKEPKGTKPSLMNAFDLISLSKGLNLSGLFERKQGVKQEVHFTSKCPATEIITKME
ESAKPLGFIVKKRDYKMRLQGSETGRKGHLSIATEVFEVSPSLFVVEMKKAGGDTLEYNT
>KAH9302465.1
MSKVPYSSAIGSLMYAMVCTRPDIAHVVGDVSRFMSDPGKEHWQSVKWILWYLRGTMGTI
FCYSGSDTTLRGYVDLDMVGDVDSRRSTTGYIYTVGGTAVSWISQLQKLVALSTMEAEYV
VATEVSKEMIWLQQLLKELGHKQEECKMHSDSQSVIHLAKNSAFHSKTKHIQLRYHFIRT
ALEEDKLKLEKIHTSQNPADMMTKVVTRDKLKLCSALMQTVKTRVGKYELGRTLGEGAFS
KVRVARNMDTGERVAIKVHDKQRVLQNKMIERIKREISTMQLIKHPNVVQLHEVMASKTK
IYIVLEFVTGGELLDKINDLGRLKEDEARRYFQQLINAVDYCHSRGVYHRDLKPENLLLD
TFGDLKVSDFGFSALSRDTRKDGLLHTTCGTPNYVAPEVISGKGYDGTTADLWSCGVILF
VLMAGYFPFDESNIIALYRKINKAEFKIPKQLSPGAKNIISRILDPNPRTRITMADILKD
EWFRKGYKPPKFPKEDVIMYDIHDIFSDSEEYLVMEKKETQVVLRNAFELISMSQGLDLG
TLFEKPMGIVKREKRFISKKSCIEILSKIEEAVTPLGFNVEKQNHKMKLKSVKAGRKGNL
AIATEVVEVAPLLVMVNFRKDAGDTLEFQE
>KAH9296520.1
VMASKTKIYIVLEFVSGGELFDKIVNHGRLKEDEARRYFQQLINAVDYCHSRGVYHRDLK
PENLLLDTFGNLKISDFGLSALSQQVRDDGLLHTTCGTPNYVAPEVINDKGYDGATADLW
SCGVILFVLMAGYLPFDDPNLMTLYKKIYKADFTCPAWFSTSAKKLITRILDPNPKTRIT
IPEILENEWFKKGYKPPKFKEEEDVNLDDVDAVFNDSEEHLVTEKKENSPVAMNAFELIS
MSQGLNLGNLFEKKLGMVKRETRFTSKCPANEIVSKLEEAAKPLGFNVQKRNYKMKMQGS
KTGRKGHLNVATEVFEVAPSLYMVEVRKAGGDTLEFHKFYKNLATGLKDVVWKAEDDGEE
KN
>KAH9331095.1
RMSTQMQTQRTRVGKYEFGRTLGEGTFSKVKFARNMETGENVAVKIMEKEKLLKHKMLQQIKQEISTMKLIKHPNVVQLHEVMASKTKIYIVLDFVMGGEIFDKIVHHGRLKENEARKYF
QQLINAVDYCHSRGVSHRDLKPENLLLDSYGNLKVSDFGLSALPQQVR
>KAH9288728.1
MQPQRTRVGKYELGRTLGEGAFSKVKFARNMESGEGVAIKVLEKEKVLKHKMVQQIKREI
ATMKLIKHPNVVQLHEVMASKTKVYIVLEFVMGGELFDKIVDHGRLRENEARKYFQQLIN
AVDYCHSRGVSHRDLKTENLLLDSYGNLKVSDFGLSALPQQVREDGLLHTTCGTPNYVAP
EVVSDKGYDGATADLWSCGVILFVLMAGYLPFDESNIMTLYKKICKADFTCPPWFSSSVK
KLISRILDPNPKTRITASKILENEWFKKDYKPPEFQEDEDVNLDDVDAVFNDSEEHLVTE
KRETQPVLMNAFELISKSQGLNLGNLFEKHMGLVKRETRFTSKHPAKEIISRIEEAAGPL
GFNVTKMKYKMKLQGAETGRKGRLFIMTEVLEVAQSFSMVEVRKAGGDTLEFHK
>KAH9297208.1
MGFSTRVGKYEVGRLLGEGTFAKVKVARNIETGQNVAIKIIDKGMVFKHKLMYQVKREIS
TMKLMRHPKIVRLYEVLASKKKIYLVMEYVTGGELSDRIAYLRKISEEESRKYFHQLINA
IEYCHSRNVYHRDLKPENLLLDGKGNLKVSDFGLSVLHKVLILNSWG
>KAH9303868.1
CRSFYHLDKMATPKPHVLMGKYELGKHLGQGTFAKVYYAKNLKTGDSVAIKVMDRGKIVQ
IGMMEQIKREISVMRLVRHPNIVELYEVMASKTKIYFVMEYVKGGELFNKVQKGKLKEQE
ARKYFQQLISAVDFCHSRGVYHRDLKPENLLLDEKGNLKISDFGLSALPEQLRQDGLLHT
TCGTPAYVAPEVIMKKGYDGAKVDIWSCGVILFVLMAGYLPFLDSNLMVMYRKIYRGEFK
CPPWFSPTAVKLISYLLNPNPKARITIPRLMEVPWFKKGFKRQLPVVQDEEINLVDVDST
FASSPSKSAETKPTCLNAFDIISQSSGLNLSGLFEKENVKKAESRFTSTQPASSIISKLE
EIAKLLRFSVKKRGDAKMKMQGSEQGRKGHLSIAAEIFQVTPDLFVVEVSKAGGDTLEYN
NFCSQELRPGLKDIACTWHGENH
>KAH9328526.1
MAEINRSTNILTAGTGTDSGDEVMASKTKIYFVMEYVKGGELFNKVQKGKLKEQEARKYF
QQLISAVDFCHSRGVYHRDLKPENLLLDVNEDLKVSGFGLNALPEQFRQDDLLRTTSGTL
AYVAPEVIVKKGYDGAKADIWSCGIILFVLMAGYLPFHDPNLMVMYGKIYRGEFKCPPWF
SPTAVKLISYLLNPNPKARIPIPRLMEVPWFKKGFQRQSPAVQDDEINLVDVDFAFEASQ
DELKSTSTESKPMCLNAFDIISHSSRLNLSGLFEKENVKKAESRFTFTKPAGSIISKLEE
IVRVLRFNVKKRGDSKMKM
>KAH9293456.1
MTDQIKREISIMKQVRHTNIVQLLEVMASKEKIYFVMEYVKGGTLCNKLIAKGKLREDLA
RKYFQQLVNAVDFCHCRGVYHRDLKPENILLDECGDLKVSDFGLSAVSEQLKEDGLLHTT
CGSPAYVAPEVIMRKGYEATALAALKRIQRLLQRNQHCFNAFDIISLSRGFDLSGLFEEK
EKFKDEIRFTSMQPASMIIAKLEEIAKNLRFNVRKIDCKVKLQGPNEGRK
>KAH9293454.1
MLPDLVKKGLSMAKMGAKMENKGSNTLMGKYELGRLLGQGAFAKVFLARNSKTGENVAIKVMNKAKILKVGMTAQIKREISIMKQVKHPNIVQLHEVMATKEKIYFVMEYVKGGSLCSKI
ISKGKLKEDKARKYFQQLVNALDYCHCRGVYHRDLKPENLLIDEGGNLKVSDFGLSAVSE
QLKEDGLLHTTCGSPAYVAPEVIMSRGYEGAKADIWSCGVILFVLVAGRLPFCADNIVQM
YRKIHKGEFHCPEWFSSGVCKLLAKLLDPNPRTRITIPKLVEVSWYKRGLRHAKLNSEDD
DFCNLADVNSVFNNNGSTEKELETVTEKPAMFNAFDIISLSQGFDLTGLFEEKDKFKDEI
RFTSMQPASVIISKLKESKKCKIQSQKDGL
