# Supplementary material for: Genome-Wide Characterization of the SnRK Gene Family in Taxus and Homologous Validation of TaSnRK1.2 as a Central Regulator in Stress-Responsive Transcriptional Networks
Source: Plants (Basel). 2025 Aug 4;14(15):2410. doi: 10.3390/plants14152410 (PMC12349213; doi:10.3390/plants14152410)
Supplement: Supplementary file 1 [file plants-14-02410-s001.zip › plants-3713812-supplementary/Supplementary Figure S5. The 2000 bp sequence upstream of the start codon (ATG) was cloned and used to construct a dual-luciferase reporter system plasmid.txt]

＞ProTaERF
AACGTCTAGTGAGTAATCTGCTATCTAATAATGGGGGAAAACGAATTGGAGTATTTTAAATTTGATGTTTGTTCGATTATTGTAAGATAGTTTTGATGATTATATGGGAGTTGTTTTTTTTTTTTGAAATTGGGTGAATTTGTATATCTTAAACTTCTAATAAAATTTAGAAATCTAATTTTTTTATGAATTAAATGTAATAATATAATTAAATTTAGATATTTGTTTGTAATAATAAAAAAGTTTGTCAAAAATAATGAAATTATTATAGTATAGGATATGACAAATTTAAATTAGGTACCTTGAAATTAATTAAATGGATTGTAATCTAACAATGTGTATGATGATATAAAAGATGTTACTCAACTATTTATTAAGATATAAATCTTACATAATATTAAATAACAAAGGATGAGATTGGGATTTGATAAAATGGAAAGCCCATAATTTTTGTGTAAGCTTTAATTAAAATAAATAAATTAAAAATTTTGTTAATATTTTTTTTATTGAATGCTGAAGTATTAAGTATAGACAAATTGACCTAGAGAACATGATCTTTAATGGACTCTATGTGAACCAAACAACTTCACCAACCAAACGACTTAAAATAAACATATTTAAAATATGTGTAATAATATAATTATTTAAAATAATAATTAATATTAGATTCCATAGAAGATATTGCAGATGCTAATATTTAAAATAGAAAATGCAGTTATAGAAAAAAACAAAAAGGAATTCATCAGGTTTTGGAGGTAAAAGTTGAACCTTTTGAGGAGGGCGCTTAATATTTATTTAGGGAATAGGCAACTGTTAAATGGCGAAAATTTTAATATAGTGAAAAAAATGTCAACATTCTCCACTAGATCTACTGCTAAATTTGGGATCGCATTTTGTAATTGACAATCGACGTCGAGTTTAAAGGCATTCCCCTTGTTCAACGTTGAAATAATCAAGGGCAATAAAGTCTTATTTTGAATTTATTGCGGGCAGAACAACCATTTATGTGCCATTTTATCAACGAGAGGGCTGACATTGGTATTTTCTGAAATGAGTCTTAACGTTCCTATCGACCAATAATGAATAACTATATCTTCGTATCTTTCTTAATTTTGCATAGCAAATGTTTCACGAATAACCGCCATAAAAGGCAAGACATTTTGACTTGATCCCTATATTGGATAGGGAGTGGCCCTGGGCGAGCGAGGAACTTGTTCATCAAAGTTATATAAAATGAATTTCAGTTTGGTGGTATCATTGTGCCGTATGCGTGACAAATTCAATGAATTTGGCATCCCACTAATTTTGGAACAGGTAAAAGAGGTAACCGAAAGCTCTAGAGTTAGGAATGCGTCTATGATTAGACTAAACTTACTTTGACCTCCTCGCTAAGTTTCCGCAACCTTTCAGATTGGTTAATGTGTCCGATGTGGTGGATACCACGTGTATATGCTATATGCTCATCTACAAATCCCAAACTCCTTTTTTATATAAAGACCTTTTCTTTGTGAGAGACGTGAAAGATCGAGGCGAGTTGCACGGATGACGGTGCCCCGACAAAGGCAACCGGCATAAGATGTGAAGGCGAAGCGGTAAAAATCTCTTTCCAACTTGTAAAGTGGTACGTTTCATTGTTTGCCCAACGGCTGAAGCCGAAGCAGCGTGGAAGTGAGAAAGGCGTAGGTATTTAACGCACGGATTATCATATACTGCTACCTCAAAGGCTGAACCGACCATGTGAGATGAAACGTCGGCAATGCTTAAACCCCATATAAATGTGATAAATATAGTCGGTCAAAGTGACAGGTTTCAGACTGCAACCAGTTTGAGGTCGGTGACAGGGGCTCCTCTCCTCTCCTCTCCTCTCCTCAGCTTAAGAGTAGGACGGTCCACTCGGACTCTCCATCGTTTGTCGGCGGTCGTATGTGGTGTGTAAATGCATATGCTAATAAAAAGGATAAGTAGACATTGTTCATTTCGTAAATCACCGAATTTAATAT

＞ProTaGRAS
CAAAAAGGAGCCAACGCAAATGCTTTTGACGTCGTTTTATATAATTTGAAACCTTTGATCGTGCAGGTTATGGTGACCTAAAATATATAGAAATCAAAAGGTAATTAACTTACAGATATGATATGAGCATCAGTCCATGGGAGATTGTCCCCAACACCAAAAAAGGATGCTATGAAATCCATGAAGTTGTGCATCTTGTCAGACATCCAATTGCGCCATAACAGGCAAGGCAACAGGTTTCAATTTGTGAATTATCCTAGTTTGCAACTCATATACTTTGTGTGGACCATTGTCATGTAGGGTTCTTACAATTAATACATGCACATTGTGAAGAATGCCACGAACTCAACACATGGCCATAAACAACATGAAGAGCTAAAAACTATCCCTGTTGCATGCAAAAATGTAAAAACAAAACTAAAAAACATCACACCCGCGTAGCATGCAATAATGGAAAAGTAAAATTGTTAAAAATAGCATGGAAAAGTTAAACCCCCACCATGCCCATCAAAAATGTCATTTAGGTCGTCAAATTTAACATAGTCACATGAATGTTCGCAAAGCCCTTTCCCATAAGGGGAACGCCTTCAGCATATATATATATATATATATATATATATATATATATATATAATGCTGAAATTTAATCCTCTTTACTCATTTATCTCTATTATTTTTTCAATTAATGGATATGCAAATAGATTTCTATTGATCCAATTATCCAATACAATGGACACTCTAGATAAATGTTTGATTAAAGGTTATTGAAAATTTACAACAAAATACTATTGCAAAAATGGGAGTTTTATCATTTTCTAGTCCCGGTACATCCTAATTTGGAATCTAATGAAGCACTAGAATTCAATGTGATGAATAGCTATTCTACTATTCACCTACTTAGTTTGAGATTCAATTTTGTTTTTTTAGGAATCGGAAAGGTATTTCTCTTATCTAAAATACTGTGAAAACGACATAATTATTCATTTTTCACCATCCAAGAGATTGAAATCTTCTTTAATCTAATCTTTTCTGCCGATCTCATCTGTGGGTAACTATCACAGGATGATCGTAGTGAAATCTACGAAATATAGATATACAATTTTTTTTCCCCTTTGTTTGCTATCGAAACATTTCACCAACAATAATTATAGAAATTTCCACGTAGTTCCCATCATTACTTCCGCAATTTCTATTCCTTAGAAACAAAAACTTGGGAAAATTGTTTTGTCTGAAATTTCGTAAAACAGAATTTATTCCGGACAATGAGAATAATTCCATCATTTAAAAAAATGGTGGAGTAGATGTCAAATATTAAAAGAATAAAGAAGTTTTCATGAAGGTGCGCCAGATGTGGAATATTATAAAAAGAACAAGAAGTTTTCTTGGCGAGGAAAGACGTTAGAAATTTCAAATTTGTCTCATGTTTTGGGTGTAAGCTTTTGTAAGGAGAGGAACGTCCACATATATGCTTTGTGGGAGTCGTTGTGGGCCTGTGCGGGGTCGTCCTTGATTTTGTAATGGAGTTCAGAAGCAAAGTCCAAAGGCAGGGCTCTGATTAAATCCAAGAGAAGGATTACATGCAGACGTGTTTTCCAATAGACCTGTTTGTCCTTTCTCAAATCACCTGTTATGCATCCCTCATTCATTTCCATAATGACTGCCGGCCTTGATAGGAATCTTGTACGATATAAGTTCGTTTATTATGTCATTCCCAAGCTAGTTGTGTGCTCCTTCCAAGAACGTATGTACTCCTACATGGTTGATTTATGATTTGTTTTGGTTCCATAAACTTGTTTTATAGTATCTAGGTCAGGTTGATAGGTTCTTTTATACTGTCAAGCAATTGCACCAAAAGGGTACTGTTACTAATCAAAAAAGATCGTCGTTATCTTGATGATATATCAAGGAATGTGATCGAAAACGCTGATACTAAAATCTTCTACACAGTTTTTCCAAAAACTAGATAGTTTATGAAAATGATCAACTCCTTGTGTGGCACC
