# Supplementary material for: Genome-Wide Characterization of the SnRK Gene Family in Taxus and Homologous Validation of TaSnRK1.2 as a Central Regulator in Stress-Responsive Transcriptional Networks
Source: Plants (Basel). 2025 Aug 4;14(15):2410. doi: 10.3390/plants14152410 (PMC12349213; doi:10.3390/plants14152410)
Supplement: Supplementary file 1 [file plants-14-02410-s001.zip › plants-3713812-supplementary/Supplementary Table S1. Protein sequences of SnRKs from multiple species to construct phylogenetic tree.xlsx]

## Sheet: Supplementary Table 1
Protein sequences of SnRKs from multiple species to construct phylogenetic tree
The data is from Supplementary Table 2 of Holappa et al. 2017.
	SnRK1 Clade
	taxa label in Holappa et al. 2017	accession	genus species			ID in this study
	yeast	yeast	Saccharomyces cerevisiae			ScSnRK1
	O74536sc	O74536sc	Schizosaccharomyces pombe			SpSnRK1
	RAT	P54645	Rattus norvegicus			RnSnRK1
	HUMAN	Q13131	Homo sapiens sapiens			HsSnRK1
	Os08g	NP_001062083	Oryza sativa			OsSnRK1
	Zeamays	ACF81134	Zea mays			ZmSnRK1
	Slyco76	AAF66639	Solanum lycopersicum			SlSnRK1
	Ptri224	XP_002306053	Populus trichocarpa			PtSnRK1
	SnRK2 Clade
	taxa label in Holappa et al. 2017	accession	genus species			ID in this study
	ZmSnRK23	NP001136496	Zea mays			ZmSnRK2
	SAPK3	BAD17999	Oryza sativa			OsSnRK2
	SltmSNF1	BAF44192	Solanum lycopersicum			SlSnRK2
	appleTC6	TC67359	Malus x domestica			MdSnRK2
	Ptri6567	XP_002306567	Populus trichocarpa			PtSnRK2
	spruc91	TC91656	Picea sitchensis			PsSnRK2
	SELMO12	XP_002985178.1	Selaginella moellendorffii			SmSnRK2
	Physm95	XP_001769579.1	Physcomitrella patens			PpSnRK2
	SnRK3 Clade
	taxa label in Holappa et al. 2017	accession	Genus species			ID in this study
	PsABK25	ABK25058.1	Picea sitchensis			PsSnRK3
	PtrCBL26	XP_002324651.1	Populus trichocarpa			PtSnRK3
	SlCIPK	CAG30526.1	Lycopersicon esculentum			LeSnRK3
	OsCIPK24	NP_001058024.1	Oryza sativa			OsSnRK3
	ZmCIPK	NP_001132150.1	Zea mays			ZmSnRK3
